# Supplementary material for: Resveratrol Enhances Antioxidant and Anti-Apoptotic Capacities in Chicken Primordial Germ Cells through m6A Methylation: A Preliminary Investigation
Source: Animals (Basel). 2024 Jul 30;14(15):2214. doi: 10.3390/ani14152214 (PMC11311097; doi:10.3390/ani14152214)
Supplement: Supplementary file 1 [file animals-14-02214-s001.zip]

Archive with 1 entries (1 files):
- animals-3123129-supplementary.pdf
